# Supplementary material for: Isothiourea-Catalyzed Enantioselective α-Alkylation of Esters via 1,6-Conjugate Addition to para-Quinone Methides
Source: Molecules. 2021 Oct 20;26(21):6333. doi: 10.3390/molecules26216333 (PMC8588318; doi:10.3390/molecules26216333)
Supplement: Supplementary file 1 [file molecules-26-06333-s001.zip]

Archive with 1 entries (1 files):
- molecules-1383210-supplementary.pdf
